# Supplementary material for: Sow Contact Is a Major Driver in the Development of the Nasal Microbiota of Piglets
Source: Pathogens. 2021 Jun 3;10(6):697. doi: 10.3390/pathogens10060697 (PMC8227386; doi:10.3390/pathogens10060697)
Supplement: Supplementary file 1 [file pathogens-10-00697-s001.zip]

Archive with 16 entries (15 files):
- supplemetary_material/
- __MACOSX/._supplemetary_material
- supplemetary_material/figureS1A.pdf
- __MACOSX/supplemetary_material/._figureS1A.pdf
- supplemetary_material/figureS1B.pdf
- __MACOSX/supplemetary_material/._figureS1B.pdf
- supplemetary_material/Table_S2.xlsx
- __MACOSX/supplemetary_material/._Table_S2.xlsx
- supplemetary_material/Table_S3.xlsx
- __MACOSX/supplemetary_material/._Table_S3.xlsx
- supplemetary_material/Table_S4.xlsx
- __MACOSX/supplemetary_material/._Table_S4.xlsx
- supplemetary_material/FigureS2.tiff
- __MACOSX/supplemetary_material/._FigureS2.tiff
- supplemetary_material/Table_S1.xlsx
- __MACOSX/supplemetary_material/._Table_S1.xlsx
