# Supplementary material for: Sow Contact Is a Major Driver in the Development of the Nasal Microbiota of Piglets
Source: Pathogens. 2021 Jun 3;10(6):697. doi: 10.3390/pathogens10060697 (PMC8227386; doi:10.3390/pathogens10060697)
Supplement: Supplementary file 1 [file pathogens-10-00697-s001.zip › supplemetary_material/Table_S4.xlsx]

## Sheet: ancom-farm-table.tsv
Table S4. Differently abundant taxa at phylum, family and genus levels found by ANCOM with the mean relative abundance for nasal microbiota of piglets raised in farms (FB-FR) or under BSL3 conditions with full normal contact until weaning at 3 weeks of age (L3-FC). Relative abundance of each taxon from individual farms (GM, PT and VL) is also included.
Taxon		L3-FC	FB-FR	ANCOM W	GM	PT	VL
Phylum	k__Bacteria;p__Deferribacteres	0	0.0023	30	0.0013	0.0044	0.0021
	k__Bacteria;p__GN02	0.0052	0.0003	26	0.0005	0.0001	0.0002
	k__Bacteria;p__Planctomycetes	0.0009	0	25	0	0	0
	k__Bacteria;p__Actinobacteria;c__Actinobacteria;o__Actinomycetales;f__Actinomycetaceae	0.0054	0.0002	175	0.0001	0.0002	0.0001
	k__Bacteria;p__Actinobacteria;c__Actinobacteria;o__Actinomycetales;f__Microbacteriaceae	0.003	0.0002	157	0	0	0.0006
	k__Bacteria;p__Actinobacteria;c__Coriobacteriia;o__Coriobacteriales;f__Coriobacteriaceae	0.0111	0.0005	160	0.0005	0.0006	0.0003
	k__Bacteria;p__Bacteroidetes;c__Bacteroidia;o__Bacteroidales;f__Rikenellaceae	0.0013	0.012	189	0.01	0.0151	0.013
	k__Bacteria;p__Bacteroidetes;c__Bacteroidia;o__Bacteroidales;f__[Odoribacteraceae]	0.0005	0.0034	189	0.0031	0.0046	0.0028
	k__Bacteria;p__Bacteroidetes;c__Flavobacteriia;o__Flavobacteriales;f__[Weeksellaceae]	0.0056	0.1621	185	0.1142	0.0196	0.4002
	k__Bacteria;p__Deferribacteres;c__Deferribacteres;o__Deferribacterales;f__Deferribacteraceae	0	0.0023	197	0.0013	0.0044	0.0021
	k__Bacteria;p__GN02;c__BD1-5;o__;f__	0.0052	0.0003	152	0.0005	0.0001	0.0002
	k__Bacteria;p__Planctomycetes;c__Planctomycetia;o__Pirellulales;f__Pirellulaceae	0.0008	0	161	0	0	0
	k__Bacteria;p__Proteobacteria;c__Alphaproteobacteria;o__RF32;f__	0.0007	0.0034	172	0.0036	0.0043	0.0019
	k__Bacteria;p__Proteobacteria;c__Betaproteobacteria;o__Burkholderiales;f__Burkholderiaceae	0.0013	0	161	0	0	0
	k__Bacteria;p__Verrucomicrobia;c__Opitutae;o__[Cerasicoccales];f__[Cerasicoccaceae]	0.0018	0	173	0.0001	0	0
Genus	k__Bacteria;p__Actinobacteria;c__Actinobacteria;o__Actinomycetales;f__Microbacteriaceae;g__Leucobacter	0.0029	0	440	0	0	0
	k__Bacteria;p__Bacteroidetes;c__Bacteroidia;o__Bacteroidales;f__Rikenellaceae;g__	0.0003	0.0089	440	0.0076	0.0112	0.0094
	k__Bacteria;p__Bacteroidetes;c__Bacteroidia;o__Bacteroidales;f__[Odoribacteraceae];g__Odoribacter	0.0002	0.003	454	0.0025	0.0045	0.0026
	k__Bacteria;p__Bacteroidetes;c__Flavobacteriia;o__Flavobacteriales;f__[Weeksellaceae];g__Bergeyella	0.0022	0.1559	417	0.1047	0.0168	0.3975
	k__Bacteria;p__Deferribacteres;c__Deferribacteres;o__Deferribacterales;f__Deferribacteraceae;g__Mucispirillum	0	0.0023	439	0.0013	0.0044	0.0021
	k__Bacteria;p__Proteobacteria;c__Gammaproteobacteria;o__Pseudomonadales;f__Moraxellaceae;g__	0.0002	0.0164	436	0.0242	0.0002	0.0172
	k__Bacteria;p__Tenericutes;c__Mollicutes;o__Mycoplasmatales;f__Mycoplasmataceae;g__Mycoplasma	0	0.0113	437	0.0145	0.0006	0.0155
