# Supplementary material for: Sow Contact Is a Major Driver in the Development of the Nasal Microbiota of Piglets
Source: Pathogens. 2021 Jun 3;10(6):697. doi: 10.3390/pathogens10060697 (PMC8227386; doi:10.3390/pathogens10060697)
Supplement: Supplementary file 1 [file pathogens-10-00697-s001.zip › supplemetary_material/Table_S1.xlsx]

## Sheet: Sheet1
Table S1. Taxonomical composition at phylum, family and genus levels of the nasal microbiota from piglets raised in BSL3 conditions with variable contact with sows. L3-NC, no contact with the sows except the birth canal; L3-LC, limited contact of less than 12 h; and L3-FC, full normal contact until weaning at 3 weeks of age. Only taxa with global relative abundance higher than 1% in at least one …
Taxon		Group relative abundance
		L3-NC	L3-LC	L3-FC	BSL3 mean
Phylum	Firmicutes	0.584324	0.506859	0.376853	0.489345
	Bacteroidetes	0.225306	0.287805	0.165382	0.226164
	Proteobacteria	0.0821153	0.0946473	0.310626	0.162463
	Actinobacteria	0.017194	0.00713329	0.062085	0.0288041
	Cyanobacteria	0.0276507	0.0370938	0.00585506	0.0235332
	Spirochaetes	0.003807	0.00766265	0.0255944	0.0123547
	Tenericutes	0.0138418	0.0165947	0.00661677	0.0123511
	Verrucomicrobia	0.00678362	0.00593753	0.0155468	0.00942265
	Acidobacteria	0.0119099	0.00679751	0.000162833	0.00629007
	Low Abundant	0.0270677	0.0294699	0.0312778	0.0292718
Family	Ruminococcaceae	0.217659	0.198819	0.108624	0.175034
	Moraxellaceae	0.0115092	0.0201293	0.260075	0.0972379
	Lachnospiraceae	0.172465	0.116678	0.0593538	0.116166
	o__Clostridiales;f__	0.0757674	0.0876699	0.0246108	0.0626827
	Prevotellaceae	0.0927907	0.03459	0.0345701	0.0539836
	S24-7	0.0356119	0.0584593	0.0146681	0.0362464
	o__Bacteroidales;f__	0.018493	0.0400483	0.023639	0.0273934
	[Paraprevotellaceae]	0.0182163	0.02868	0.027188	0.0246948
	p-2534-18B5	0.00483683	0.0553463	0.000956975	0.02038
	o__Clostridiales;__	0.0257978	0.0193686	0.0242847	0.0231503
	Bacteroidaceae	0.0211081	0.0284514	0.0128736	0.020811
	Erysipelotrichaceae	0.019872	0.0222514	0.019699	0.0206075
	Micrococcaceae	0.00339151	0.0024162	0.0292096	0.0116724
	Porphyromonadaceae	0.00806189	0.00954056	0.0170349	0.0115458
	o__YS2;f__	0.00836628	0.0213215	0.00245898	0.0107156
	Clostridiaceae	0.0113847	0.0067188	0.0153052	0.0111362
	Spirochaetaceae	0.000927357	0.00636594	0.0200787	0.009124
	Veillonellaceae	0.00825966	0.0119136	0.0100151	0.0100628
	Streptococcaceae	0.00725728	0.00492802	0.0161612	0.00944884
	[Mogibacteriaceae]	0.00886106	0.00517278	0.0120309	0.00868824
	Rikenellaceae	0.00555356	0.0161248	0.00132637	0.00766823
	Christensenellaceae	0.0150591	0.00258404	0.00921988	0.00895433
	Lactobacillaceae	0.00202452	0.00762004	0.0100618	0.00656877
	Staphylococcaceae	0.00256062	0.00551702	0.0111971	0.00642491
	Peptostreptococcaceae	0.00614701	0.00380512	0.00990406	0.00661873
	Flavobacteriaceae	0.00160847	0.0018555	0.0119145	0.00512615
	o__Streptophyta;f__	0.0101543	0.00567957	0.00301447	0.00628278
	Neisseriaceae	0.000475504	0.00372857	0.0103226	0.00484223
	Aerococcaceae	0.000631085	0.000134595	0.0130888	0.00461816
	Coriobacteriaceae	0.00257932	0.000470066	0.0110835	0.00471095
	[Tissierellaceae]	0.0014476	0.000546901	0.0114691	0.00448787
	RFP12 (Verrucomicrobia)	0	0.00147079	0.0108307	0.0041005
	Corynebacteriaceae	0.000303304	0.000360281	0.0103163	0.00365996
	Low abundant	0.180819	0.171234	0.143413	0.165155
Genus	Ruminococcaceae;g__	0.10109	0.0746378	0.0662418	0.0806567
	Enhydrobacter	0.00338602	0.00229502	0.183249	0.0629767
	o__Clostridiales;f__;g__	0.0757674	0.0876699	0.0246108	0.0626827
	Prevotella	0.0927852	0.0345767	0.0345672	0.0539764
	f__Lachnospiraceae;g__	0.0576168	0.0468294	0.0207418	0.0417293
	Oscillospira	0.0387015	0.0603408	0.0123565	0.0371329
	f__S24-7;g__	0.0356119	0.0584593	0.0146681	0.0362464
	o__Bacteroidales;f__;g__	0.018493	0.0400483	0.023639	0.0273934
	Ruminococcus	0.044134	0.0352055	0.0127477	0.0306957
	Moraxella	0.00435028	0.0076835	0.0598203	0.0239514
	f__Lachnospiraceae;__	0.0377487	0.0279096	0.0123163	0.0259916
	o__Clostridiales;__;__	0.0257978	0.0193686	0.0242847	0.0231503
	Bacteroides	0.0211081	0.0284514	0.0128736	0.020811
	[Prevotella]	0.0169382	0.0234032	0.0146126	0.018318
	Coprococcus	0.0293235	0.014824	0.00912209	0.0177565
	f__Ruminococcaceae;__	0.0160928	0.0170829	0.00751379	0.0135632
	Rothia	0.00198921	0.00236671	0.0276233	0.0106597
	o__YS2;f__;g__(Cyanobacteria)	0.00836628	0.0213215	0.00245898	0.0107156
	Treponema	0.000927357	0.00636594	0.0200668	0.00912003
	Streptococcus	0.00594664	0.00422225	0.015232	0.00846697
	f_[Mogibacteriaceae];g__	0.00868956	0.00517278	0.0119381	0.00860013
	f__Christensenellaceae;g__	0.0150591	0.00258404	0.00921988	0.00895433
	Lactobacillus	0.00202452	0.00761707	0.0100034	0.00654834
	f__Moraxellaceae;__	0.00122366	0.00373972	0.014085	0.00634947
	Parabacteroides	0.00709342	0.00918555	0.00382383	0.00670093
	Blautia	0.0123379	0.00405795	0.00497563	0.00712384
	f__Rikenellaceae;g__	0.00376498	0.011405	0.000309866	0.00515995
	o__Streptophyta;f__;g__(Cyanobacteria)	0.0101543	0.00567957	0.00301447	0.00628278
	[Ruminococcus]	0.00361368	0.00961125	0.00017728	0.0044674
	f__RFP12;g__(Verrucomicrobia)	0	0.00147079	0.0108307	0.0041005
	Porphyromonas	0.00060928	9.70569e-05	0.0108999	0.00386874
	Roseburia	0.0122102	0.00172733	0.0023377	0.00542508
	Corynebacterium	0.000303304	0.000360281	0.0103163	0.00365996
	Low Abundant	0.286741	0.324229	0.309321	0.306764
